# Supplementary material for: Anapleus pescheli, a new endogean species from Italy and Greece with the key to Western Palaearctic species (Coleoptera, Histeridae, Dendrophilinae, Anapleini)
Source: Zookeys. 2026 May 28;1280:321–31. doi: 10.3897/zookeys.1280.187654 (PMC13237569; doi:10.3897/zookeys.1280.187654)
Supplement: XML Treatment for Anapleus pescheli [file zookeys.1280.187654-treatment1.xml]

<!DOCTYPE tp:taxon-treatment
  PUBLIC "-//TaxonX//DTD Taxonomic Treatment Publishing DTD v0 20100105//EN" "tax-treatment-NSO.dtd">
<tp:taxon-treatment xmlns:tp="http://www.plazi.org/taxpub"><tp:treatment-meta><kwd-group><label>Taxon classification</label><kwd>
              <named-content content-type="kingdom">Animalia</named-content>
            </kwd><kwd>
              <named-content content-type="order">Coleoptera</named-content>
            </kwd><kwd>
              <named-content content-type="family">Histeridae</named-content>
            </kwd></kwd-group><mixed-citation publication-type="journal"><person-group><name><surname>Lackner</surname><given-names>Tomáš</given-names></name></person-group><article-title><italic><tp:taxon-name><tp:taxon-name-part taxon-name-part-type="genus" reg="Anapleus">Anapleus</tp:taxon-name-part> <tp:taxon-name-part taxon-name-part-type="species" reg="pescheli">pescheli</tp:taxon-name-part></tp:taxon-name></italic>, a new endogean species from Italy and Greece with the key to Western Palaearctic species (<tp:taxon-name><tp:taxon-name-part taxon-name-part-type="order" reg="Coleoptera">Coleoptera</tp:taxon-name-part></tp:taxon-name>, <tp:taxon-name><tp:taxon-name-part taxon-name-part-type="family" reg="Histeridae">Histeridae</tp:taxon-name-part></tp:taxon-name>, <tp:taxon-name><tp:taxon-name-part taxon-name-part-type="subfamily" reg="Dendrophilinae">Dendrophilinae</tp:taxon-name-part></tp:taxon-name>, <tp:taxon-name><tp:taxon-name-part taxon-name-part-type="tribe" reg="Anapleini">Anapleini</tp:taxon-name-part></tp:taxon-name>)</article-title><source>Zookeys</source><day>28</day><month>05</month><year>2026</year><volume>1280</volume><fpage>321</fpage><lpage>331</lpage><pub-id pub-id-type="doi">10.3897/zookeys.1280.187654</pub-id></mixed-citation></tp:treatment-meta><tp:nomenclature><tp:taxon-name><object-id xmlns:xlink="http://www.w3.org/1999/xlink" content-type="arpha" xlink:type="simple">1D005EE5-AADB-5B4B-9B68-F23AC6572B38</object-id>
                		<tp:taxon-name-part taxon-name-part-type="genus" reg="Anapleus">Anapleus</tp:taxon-name-part> <tp:taxon-name-part taxon-name-part-type="species" reg="pescheli">pescheli</tp:taxon-name-part>
                	
                		<object-id xmlns:xlink="http://www.w3.org/1999/xlink" content-type="zoobank" xlink:type="simple">https://zoobank.org/D4A645E5-BDD8-4735-8752-260815B2F7BE</object-id>
                	</tp:taxon-name><tp:taxon-status xmlns:xlink="http://www.w3.org/1999/xlink" xlink:type="simple">sp. nov.</tp:taxon-status><xref ref-type="fig" rid="F1">Figs 1</xref><xref ref-type="fig" rid="F1">, 2</xref><xref ref-type="fig" rid="F2">, 3</xref><xref ref-type="fig" rid="F3">, 5</xref><xref ref-type="fig" rid="F3">, 6</xref></tp:nomenclature><tp:treatment-sec sec-type="Type locality"><title>Type locality.</title><p>Greece: Peloponnesus, south of Diakopto.</p></tp:treatment-sec><tp:treatment-sec sec-type="Type material examined"><title>Type material examined.</title><p><bold><italic>Holotype</italic></bold>: • ♂, side-mounted on triangular mounting card, genitalia extracted and glued to the same card as specimen, with the following labels: ‘♂ (printed) || <bold>Greece</bold>: Peloponnes, S Diakopto | Straße nach Kalavrita, 38°07'44"– | 10'26"N, 22°11'49"-14'17"E, 50–850 m, Bachtal, Macchie, AK, | 2.IV.2016, leg. M. Schülke (printed) || HOLOTYPE (vertically written) | <italic><tp:taxon-name><tp:taxon-name-part taxon-name-part-type="genus" reg="Anapleus">Anapleus</tp:taxon-name-part> <tp:taxon-name-part taxon-name-part-type="species" reg="pescheli">pescheli</tp:taxon-name-part></tp:taxon-name></italic> | spec. nov. | Det. T. Lackner 2025' [<abbrev xmlns:xlink="http://www.w3.org/1999/xlink" content-type="institution" xlink:title="Museum für Naturkunde, Berlin, Germany (currently without appointed curator)" xlink:type="simple">MFNB</abbrev>]. <bold><italic>Paratypes</italic>: Greece</bold> • 10 exs., sex undetermined, same data as holotype [6 exs. <abbrev xmlns:xlink="http://www.w3.org/1999/xlink" content-type="institution" xlink:title="Museum für Naturkunde, Berlin, Germany (currently without appointed curator)" xlink:type="simple">MFNB</abbrev>, 4 exs. <abbrev xmlns:xlink="http://www.w3.org/1999/xlink" xlink:title="Tomáš Lackner private collection (temporarily housed in ZSM)" xlink:type="simple">CTLA</abbrev>]. • 1 ♂ + 4 exs., with the following labels: ‘Greece: Arta, Athamánon Óros | Umg. Skoúpa, Autokescher, | 39° 23'14"–24'12"N, 21°00'52" – | 02'18"E, 285–650 m, 18.IV.2018, | leg. M. Schülke [GR18-13]; || red paratype label identical to the holotype label [3 exs. <abbrev xmlns:xlink="http://www.w3.org/1999/xlink" content-type="institution" xlink:title="Museum für Naturkunde, Berlin, Germany (currently without appointed curator)" xlink:type="simple">MFNB</abbrev>, 2 exs. <abbrev xmlns:xlink="http://www.w3.org/1999/xlink" xlink:title="Tomáš Lackner private collection (temporarily housed in ZSM)" xlink:type="simple">CTLA</abbrev>]. • 3 ♂♂+20 exs., with the following labels: ‘Greece: Peloponnes, S Diakopto | Straße nach Kalavrita, 38°08'11"– | 10'26"N, 22°14'00"–17"E, 500 m, Bachtal, Macchie, Autokescher, | 6.IV.2016, leg. M. Schülke (printed); followed by red paratype label identical to the holotype label [15 exs. <abbrev xmlns:xlink="http://www.w3.org/1999/xlink" content-type="institution" xlink:title="Museum für Naturkunde, Berlin, Germany (currently without appointed curator)" xlink:type="simple">MFNB</abbrev>, 4 exs. <abbrev xmlns:xlink="http://www.w3.org/1999/xlink" xlink:title="Tomáš Lackner private collection (temporarily housed in ZSM)" xlink:type="simple">CTLA</abbrev>, 4 exs. <abbrev xmlns:xlink="http://www.w3.org/1999/xlink" xlink:title="Fabio Penati’s private collection, Morbegno, Italy" xlink:type="simple">CFP</abbrev>]. • 1 ♀, with the following labels: ‘<bold>GR</bold>: Kokouli | 39,873°N, 20,763°E Gr274G | 28.v.1998 700 m | leg. O. Vorst | Gorge, flood refuse’ (light yellow label, printed); || ‘<italic><tp:taxon-name><tp:taxon-name-part taxon-name-part-type="genus" reg="Anapleus">Anapleus</tp:taxon-name-part></tp:taxon-name></italic> / <tp:taxon-name><tp:taxon-name-part taxon-name-part-type="genus" reg="Anapleus"/><tp:taxon-name-part taxon-name-part-type="species">wewalkai</tp:taxon-name-part></tp:taxon-name> Olexa | det. O. Vorst 2022' (light yellow label, printed); || red paratype label [<abbrev xmlns:xlink="http://www.w3.org/1999/xlink" xlink:title="Rijksmuseum van Natuurlijke Historie (Naturalis), Leiden, The Netherlands (O. Vorst)" xlink:type="simple">RMNH</abbrev>]. 1 ♂, with the following labels: ‘GR, Peloponnes | Vetaika, Bodenf | 2.5.-9.11.2022 | leg. Manfred Egger’ (black-framed label, printed); || ‘<tp:taxon-name><tp:taxon-name-part taxon-name-part-type="genus" reg="Anapleus">Anapleus</tp:taxon-name-part> <tp:taxon-name-part taxon-name-part-type="species" reg="raddei">raddei</tp:taxon-name-part></tp:taxon-name> | (Reitter, 1877) | det. R. Peschel’ (black-framed label, printed); || red paratype label [<abbrev xmlns:xlink="http://www.w3.org/1999/xlink" content-type="institution" xlink:title="Naturhistorisches Museum Wien, Vienna, Austria (M. Seidel)" xlink:type="simple">NMHW</abbrev>, Peschel collection]. • 1 ex., with the following labels: ‘Grèce Epire | près de Anemorrachi | 400 m 2.v.[19]73 | Löbl (printed-written) || <italic><tp:taxon-name><tp:taxon-name-part taxon-name-part-type="genus" reg="Anapleus">Anapleus</tp:taxon-name-part></tp:taxon-name></italic> | <tp:taxon-name><tp:taxon-name-part taxon-name-part-type="genus" reg="Anapleus"/><tp:taxon-name-part taxon-name-part-type="species">raddei</tp:taxon-name-part></tp:taxon-name> Reitt. | leg. S. Mazur 1976 (printed-written) || Mus. Ginevre (written); followed by the red paratype label [<named-content xmlns:xlink="http://www.w3.org/1999/xlink" content-type="dwc:institutional_code" xlink:title="Muséum d'histoire naturelle de Genève" xlink:href="https://scientific-collections.gbif.org/institution/8d572607-d32c-4477-8834-c9dbe76c57f9" xlink:type="simple">MHNG</named-content>]. <bold>Italy</bold> • 1 ♂, with extracted genitalia, glued to the same mounting card as the specimen, with the following labels: ‘♂ (written) || I.Sic.Gibelmanna | S. Lundberg (printed) || <italic><tp:taxon-name><tp:taxon-name-part taxon-name-part-type="genus" reg="Anapleus">Anapleus</tp:taxon-name-part></tp:taxon-name></italic> | <tp:taxon-name><tp:taxon-name-part taxon-name-part-type="genus" reg="Anapleus"/><tp:taxon-name-part taxon-name-part-type="species">wewalkai</tp:taxon-name-part></tp:taxon-name> Olexa | Y. Gomy – Det. 2003' (printed-written) [<named-content xmlns:xlink="http://www.w3.org/1999/xlink" content-type="dwc:institutional_code" xlink:title="Muséum d'histoire naturelle de Genève" xlink:href="https://scientific-collections.gbif.org/institution/8d572607-d32c-4477-8834-c9dbe76c57f9" xlink:type="simple">MHNG</named-content>]. • 1 ♀, with the following labels: ‘<bold>IT</bold>: Felitto, Calore | 40,366°N, 15,250°E It518K | 20.iv.2008 191 m | leg. O. Vorst | Montane river’ (light yellow label, printed); || ‘<italic><tp:taxon-name><tp:taxon-name-part taxon-name-part-type="genus" reg="Anapleus">Anapleus</tp:taxon-name-part></tp:taxon-name></italic> / <tp:taxon-name><tp:taxon-name-part taxon-name-part-type="genus" reg="Anapleus"/><tp:taxon-name-part taxon-name-part-type="species">wewalkai</tp:taxon-name-part></tp:taxon-name> Olexa | det. O. Vorst 2022' (light yellow label, printed); || red paratype label [<abbrev xmlns:xlink="http://www.w3.org/1999/xlink" xlink:title="Rijksmuseum van Natuurlijke Historie (Naturalis), Leiden, The Netherlands (O. Vorst)" xlink:type="simple">RMNH</abbrev>]. • 1 ♂, 1 ♀ + 1 ex., with the following labels: ‘CAMPANIA – 11.iv.2004 | tra Rofrano e Sanza (SA) | car-net A. Zanetti legit’ (printed); || ‘<italic><tp:taxon-name><tp:taxon-name-part taxon-name-part-type="genus" reg="Anapleus">Anapleus</tp:taxon-name-part></tp:taxon-name></italic> | cfr. <tp:taxon-name><tp:taxon-name-part taxon-name-part-type="genus" reg="Anapleus"/><tp:taxon-name-part taxon-name-part-type="species">wewalkai</tp:taxon-name-part></tp:taxon-name> Olexa | det. Fabio Penati, 2005' (black-framed label, printed); followed by red paratype label [<abbrev xmlns:xlink="http://www.w3.org/1999/xlink" xlink:title="Pierpaolo Vienna’s private collection, Venice, Italy" xlink:type="simple">CPV</abbrev>]. • 1 ex., labels identical to the preceding specimen [<abbrev xmlns:xlink="http://www.w3.org/1999/xlink" xlink:title="Nicolas Degallier’s private collection, Paris, France" xlink:type="simple">CND</abbrev>]. • 4 ♂♂, 2 ♀♀ + 21 exs., same data as preceding, but <abbrev xmlns:xlink="http://www.w3.org/1999/xlink" content-type="institution" xlink:title="Museo Civico di Storia Naturale di Genova, Genoa, Italy (M. Tavano)" xlink:type="simple">MSNG</abbrev> [3 exs. <abbrev xmlns:xlink="http://www.w3.org/1999/xlink" xlink:title="Tomáš Lackner private collection (temporarily housed in ZSM)" xlink:type="simple">CTLA</abbrev>; 3 exs. <abbrev xmlns:xlink="http://www.w3.org/1999/xlink" xlink:title="Fabio Penati’s private collection, Morbegno, Italy" xlink:type="simple">CFP</abbrev>]. • 1 ex, ibid, but <abbrev xmlns:xlink="http://www.w3.org/1999/xlink" content-type="institution" xlink:title="Národní Muzeum Praha, Czech Republic (J. Hájek)" xlink:type="simple">NMPC</abbrev>. • 1 ♂, genitalia extracted, glued to the same triangular mounting card as the specimen, left mesotarsus broken off, glued to the same mounting card as the specimen, right mid-leg missing, right metatibia missing, with the following labels: ‘♂’ (written); || ‘Calabria (CS) | Grisolia, 700 mt.loc. | Pantanelle, 8/V/94 | Legit. F. Montemurro’ (written); || ‘<tp:taxon-name><tp:taxon-name-part taxon-name-part-type="genus" reg="Anapleus">Anapleus</tp:taxon-name-part></tp:taxon-name> | <tp:taxon-name><tp:taxon-name-part taxon-name-part-type="genus" reg="Anapleus"/><tp:taxon-name-part taxon-name-part-type="species">wewalkai</tp:taxon-name-part></tp:taxon-name> Olexa | Y. Gomy - Det. 1999' (light-green, black-framed printed/written label); followed by red paratype label [<abbrev xmlns:xlink="http://www.w3.org/1999/xlink" xlink:title="Pierpaolo Vienna’s private collection, Venice, Italy" xlink:type="simple">CPV</abbrev>].</p><fig id="F1" position="float" orientation="portrait"><object-id xmlns:xlink="http://www.w3.org/1999/xlink" content-type="doi" xlink:type="simple">10.3897/zookeys.1280.187654.figures1-2</object-id><object-id xmlns:xlink="http://www.w3.org/1999/xlink" content-type="arpha" xlink:type="simple">483687FE-715A-55AA-B3C3-29A7190CB0E3</object-id><label>Figures 1, 2.</label><caption><p><italic><tp:taxon-name><tp:taxon-name-part taxon-name-part-type="genus" reg="Anapleus">Anapleus</tp:taxon-name-part> <tp:taxon-name-part taxon-name-part-type="species" reg="pescheli">pescheli</tp:taxon-name-part></tp:taxon-name></italic> sp. nov., holotype. <bold>1</bold>. Dorsal view; <bold>2</bold>. Ditto, ventral view.</p></caption><graphic xmlns:xlink="http://www.w3.org/1999/xlink" xlink:href="zookeys-1280-321_article-187654__-g001.jpg" id="oo_1661274.jpg" position="float" orientation="portrait" xlink:type="simple"><uri content-type="original_file" xlink:type="simple">https://binary.pensoft.net/fig/1661274</uri></graphic></fig></tp:treatment-sec><tp:treatment-sec sec-type="Diagnostic description"><title>Diagnostic description.</title><p><bold><italic>Body</italic></bold> (Figs <xref ref-type="fig" rid="F1">1</xref>, <xref ref-type="fig" rid="F2">2</xref>): <abbrev xmlns:xlink="http://www.w3.org/1999/xlink" xlink:title="width between anterior angles of pronotum" xlink:type="simple">APW</abbrev>: 0.49–0.56 mm; <abbrev xmlns:xlink="http://www.w3.org/1999/xlink" xlink:title="width between posterior angles of pronotum" xlink:type="simple">PPW</abbrev>: 1.14–1.21 mm; <abbrev xmlns:xlink="http://www.w3.org/1999/xlink" xlink:title="maximum width between outer margins of elytra" xlink:type="simple">EW</abbrev>: 1.34–1.39 mm; <abbrev xmlns:xlink="http://www.w3.org/1999/xlink" xlink:title="length of elytron along elytral suture" xlink:type="simple">EL</abbrev>: 1.22–1.31 mm; <abbrev xmlns:xlink="http://www.w3.org/1999/xlink" xlink:title="length between anterior angles of pronotum and apices of elytra" xlink:type="simple">PEL</abbrev>: 1.74–1.87 mm. A typical <italic><tp:taxon-name><tp:taxon-name-part taxon-name-part-type="genus" reg="Anapleus">Anapleus</tp:taxon-name-part></tp:taxon-name></italic>, colour of pronotum and elytra light to dark brown, covered with rather regular, deep, round punctures separated by 1.0–2.5 times their diameter.</p><p><bold><italic>Head</italic></bold> densely punctate, punctures largest medially, separated by 0.5× their diameter, supra-orbital area impunctate; frons depressed medially, concave. Epistoma subquadrate, larger than frons, punctation finer and sparser, punctures separated by approximately twice their diameter. Labrum semicircular, minutely punctate, each labral pit with a single seta. Rest of mouthparts not examined. Antennal scape long, approximately four times as long as pedicel; antennomeres III–VII approximately as long as antennal club; intersegmental sutures between antennomeres VIII–XI present.</p><fig id="F2" position="float" orientation="portrait"><object-id xmlns:xlink="http://www.w3.org/1999/xlink" content-type="doi" xlink:type="simple">10.3897/zookeys.1280.187654.figures3-4</object-id><object-id xmlns:xlink="http://www.w3.org/1999/xlink" content-type="arpha" xlink:type="simple">65D53639-0509-53A8-A9CD-8F5DE6C39BF1</object-id><label>Figures 3, 4.</label><caption><p>Details of venters of <italic><tp:taxon-name><tp:taxon-name-part taxon-name-part-type="genus" reg="Anapleus">Anapleus</tp:taxon-name-part></tp:taxon-name></italic> species. <bold>3</bold>. <italic><tp:taxon-name><tp:taxon-name-part taxon-name-part-type="genus" reg="Anapleus">A.</tp:taxon-name-part> <tp:taxon-name-part taxon-name-part-type="species" reg="pescheli">pescheli</tp:taxon-name-part></tp:taxon-name></italic> sp. nov., (redrawn from <xref ref-type="bibr" rid="B2">Gomy and Vienna 2001</xref>); <bold>4</bold>. <italic><tp:taxon-name><tp:taxon-name-part taxon-name-part-type="genus" reg="Anapleus">A.</tp:taxon-name-part> <tp:taxon-name-part taxon-name-part-type="species" reg="wewalkai">wewalkai</tp:taxon-name-part></tp:taxon-name></italic> Olexa, 1982, holotype (redrawn from <xref ref-type="bibr" rid="B11">Olexa 1982</xref>).</p></caption><graphic xmlns:xlink="http://www.w3.org/1999/xlink" xlink:href="zookeys-1280-321_article-187654__-g002.jpg" id="oo_1661275.jpg" position="float" orientation="portrait" xlink:type="simple"><uri content-type="original_file" xlink:type="simple">https://binary.pensoft.net/fig/1661275</uri></graphic></fig><p><bold><italic>Pronotum</italic></bold> faint pronotal depressions present; lateral margin almost straight, sides strongly narrowing apically; on basal third lateral margin slightly bisinuate; marginal pronotal stria present, slightly carinate, weakened apically. Pronotal disk laterally with coarse and large punctures becoming very sparse and almost microscopic medially. Pronotal hypomeron glabrous.</p><p><bold><italic>Elytra</italic></bold> marginal elytral stria complete, slightly carinate; dorsal elytral striae I–II very faint, present on basal elytral half; humeral stria very faintly impressed on basal fourth; other striae missing. Elytral suture slightly elevated. Elytral disk evenly covered with large round deep punctures separated by their approximate diameter, not becoming finer or smaller basally or apically.</p><p><bold><italic>Pygidia</italic></bold> normal, punctate, punctures separated by about their diameter (propygidium) or sparser (pygidium), apically punctures evanescent.</p><p><bold><italic>Prosternum</italic></bold> (Figs <xref ref-type="fig" rid="F1">2</xref>, <xref ref-type="fig" rid="F2">3</xref>) very broad, prosternal lobe broadly rounded, punctate, process with widely separated subparallel carinal prosternal striae; their apical ends curved inwardly. Prosternal process apico-medially with large, deep elongate punctures.</p><p><bold><italic>Meso-metaventrite</italic></bold> (Figs <xref ref-type="fig" rid="F1">2</xref>, <xref ref-type="fig" rid="F2">3</xref>) typical for the genus; marginal mesoventral stria not discernible; lateral metaventral stria straight, carinate, shortened apically. Intercoxal disk of metaventrite medially strongly convex (in male; in female much less so) here punctures finer than laterally. Meso-metaventral sutural stria undulate, slightly distanced from meso-metaventral suture.</p><fig id="F3" position="float" orientation="portrait"><object-id xmlns:xlink="http://www.w3.org/1999/xlink" content-type="doi" xlink:type="simple">10.3897/zookeys.1280.187654.figures5-12</object-id><object-id xmlns:xlink="http://www.w3.org/1999/xlink" content-type="arpha" xlink:type="simple">1B2ED280-4884-5C3C-8FFB-BA1EBC0B5221</object-id><label>Figures 5–12.</label><caption><p>Aedeagi of <italic><tp:taxon-name><tp:taxon-name-part taxon-name-part-type="genus" reg="Anapleus">Anapleus</tp:taxon-name-part></tp:taxon-name></italic> species. <bold>5</bold>. <italic><tp:taxon-name><tp:taxon-name-part taxon-name-part-type="genus" reg="Anapleus">A.</tp:taxon-name-part> <tp:taxon-name-part taxon-name-part-type="species" reg="pescheli">pescheli</tp:taxon-name-part></tp:taxon-name></italic> sp. nov., holotype, ventral view; <bold>6</bold>. Ditto, lateral view; <bold>7</bold>. <italic><tp:taxon-name><tp:taxon-name-part taxon-name-part-type="genus" reg="Anapleus">A.</tp:taxon-name-part> <tp:taxon-name-part taxon-name-part-type="species" reg="jelineki">jelineki</tp:taxon-name-part></tp:taxon-name></italic> Olexa, 1982, holotype, ventral view (redrawn from <xref ref-type="bibr" rid="B11">Olexa 1982</xref>); <bold>8</bold>. Ditto, lateral view; <bold>9</bold>. <italic><tp:taxon-name><tp:taxon-name-part taxon-name-part-type="genus" reg="Anapleus">A.</tp:taxon-name-part> <tp:taxon-name-part taxon-name-part-type="species" reg="wewalkai">wewalkai</tp:taxon-name-part></tp:taxon-name></italic> Olexa, 1982, holotype, ventral view (redrawn from <xref ref-type="bibr" rid="B11">Olexa 1982</xref>); <bold>10</bold>. Ditto, lateral view; <bold>11</bold>. <italic><tp:taxon-name><tp:taxon-name-part taxon-name-part-type="genus" reg="Anapleus">A.</tp:taxon-name-part> <tp:taxon-name-part taxon-name-part-type="species" reg="raddei">raddei</tp:taxon-name-part></tp:taxon-name></italic> (Reitter, 1877), ventral view; <bold>12</bold>. Ditto, lateral view.</p></caption><graphic xmlns:xlink="http://www.w3.org/1999/xlink" xlink:href="zookeys-1280-321_article-187654__-g003.jpg" id="oo_1661276.jpg" position="float" orientation="portrait" xlink:type="simple"><uri content-type="original_file" xlink:type="simple">https://binary.pensoft.net/fig/1661276</uri></graphic></fig><p><bold><italic>First visible abdominal sternite</italic></bold> completely striate laterally; punctuation of disc finer and sparser than that of metaventrite.</p><p><bold><italic>Legs</italic></bold> unmodified, typical for <italic><tp:taxon-name><tp:taxon-name-part taxon-name-part-type="genus" reg="Anapleus">Anapleus</tp:taxon-name-part></tp:taxon-name></italic>.</p><p><bold><italic>Male genitalia</italic></bold>. Aedeagus tube-like, subparallel, parameres “open” on their apical third (Figs <xref ref-type="fig" rid="F3">5</xref>, <xref ref-type="fig" rid="F3">6</xref>). Apical third of aedeagus depressed, thinner than the rest (well visible from lateral view).</p></tp:treatment-sec><tp:treatment-sec sec-type="Differential diagnosis"><title>Differential diagnosis.</title><p><italic><tp:taxon-name><tp:taxon-name-part taxon-name-part-type="genus" reg="Anapleus">Anapleus</tp:taxon-name-part> <tp:taxon-name-part taxon-name-part-type="species" reg="pescheli">pescheli</tp:taxon-name-part></tp:taxon-name></italic> sp. nov. has been confused with <italic><tp:taxon-name><tp:taxon-name-part taxon-name-part-type="genus" reg="Anapleus">A.</tp:taxon-name-part> <tp:taxon-name-part taxon-name-part-type="species" reg="wewalkai">wewalkai</tp:taxon-name-part></tp:taxon-name></italic>. It differs from it chiefly by the evenly, densely punctate basal elytral third, especially the area around scutellum (compare Figs <xref ref-type="fig" rid="F1">1</xref>, <xref ref-type="fig" rid="F4">13</xref>). Furthermore, the median part of metaventrite of <italic><tp:taxon-name><tp:taxon-name-part taxon-name-part-type="genus" reg="Anapleus">A.</tp:taxon-name-part> <tp:taxon-name-part taxon-name-part-type="species" reg="wewalkai">wewalkai</tp:taxon-name-part></tp:taxon-name></italic> is covered with scattered microscopic punctures (Fig. <xref ref-type="fig" rid="F2">4</xref>), while that of <italic><tp:taxon-name><tp:taxon-name-part taxon-name-part-type="genus" reg="Anapleus">A.</tp:taxon-name-part> <tp:taxon-name-part taxon-name-part-type="species" reg="pescheli">pescheli</tp:taxon-name-part></tp:taxon-name></italic> is more coarsely punctuated (Fig. <xref ref-type="fig" rid="F2">3</xref>). The aedeagi of the two species are different in lateral view. The aedeagus of <italic><tp:taxon-name><tp:taxon-name-part taxon-name-part-type="genus" reg="Anapleus">A.</tp:taxon-name-part> <tp:taxon-name-part taxon-name-part-type="species" reg="pescheli">pescheli</tp:taxon-name-part></tp:taxon-name></italic> is distinctly convex medially and strongly tapering apically (Fig. <xref ref-type="fig" rid="F3">6</xref>). The aedeagus of <italic><tp:taxon-name><tp:taxon-name-part taxon-name-part-type="genus" reg="Anapleus">A.</tp:taxon-name-part> <tp:taxon-name-part taxon-name-part-type="species" reg="wewalkai">wewalkai</tp:taxon-name-part></tp:taxon-name></italic> tapers evenly from approximate half-length (Fig. <xref ref-type="fig" rid="F3">10</xref>) and lacks any median convexity. From two other congeners <italic><tp:taxon-name><tp:taxon-name-part taxon-name-part-type="genus" reg="Anapleus">A.</tp:taxon-name-part> <tp:taxon-name-part taxon-name-part-type="species" reg="pescheli">pescheli</tp:taxon-name-part></tp:taxon-name></italic> differs as follows: from <italic><tp:taxon-name><tp:taxon-name-part taxon-name-part-type="genus" reg="Anapleus">A.</tp:taxon-name-part> <tp:taxon-name-part taxon-name-part-type="species" reg="jelineki">jelineki</tp:taxon-name-part></tp:taxon-name></italic> by the darker colouration of the cuticle (compare Figs <xref ref-type="fig" rid="F1">1</xref>, <xref ref-type="fig" rid="F4">17</xref>), distanced meso-metaventral sutural stria from the actual meso-metaventral suture (compare Figs <xref ref-type="fig" rid="F2">3</xref>, <xref ref-type="fig" rid="F5">19</xref>), but mainly by the absence of depressed setose patch on metaventral base (compare Figs <xref ref-type="fig" rid="F1">2</xref>, <xref ref-type="fig" rid="F4">18</xref>; only in male?). The aedeagi of the two species are likewise different: while they are slightly similar from ventral view, aedeagus of <italic><tp:taxon-name><tp:taxon-name-part taxon-name-part-type="genus" reg="Anapleus">A.</tp:taxon-name-part> <tp:taxon-name-part taxon-name-part-type="species" reg="jelineki">jelineki</tp:taxon-name-part></tp:taxon-name></italic> is distinctly curved from lateral view, while that of <italic><tp:taxon-name><tp:taxon-name-part taxon-name-part-type="genus" reg="Anapleus">A.</tp:taxon-name-part> <tp:taxon-name-part taxon-name-part-type="species" reg="pescheli">pescheli</tp:taxon-name-part></tp:taxon-name></italic> is not (compare Figs <xref ref-type="fig" rid="F3">5</xref>, <xref ref-type="fig" rid="F3">6</xref> to Figs <xref ref-type="fig" rid="F3">7</xref>, <xref ref-type="fig" rid="F3">8</xref>); and, lastly, from <italic><tp:taxon-name><tp:taxon-name-part taxon-name-part-type="genus" reg="Anapleus">A.</tp:taxon-name-part> <tp:taxon-name-part taxon-name-part-type="species" reg="raddei">raddei</tp:taxon-name-part></tp:taxon-name></italic>, <italic><tp:taxon-name><tp:taxon-name-part taxon-name-part-type="genus" reg="Anapleus">A.</tp:taxon-name-part> <tp:taxon-name-part taxon-name-part-type="species" reg="pescheli">pescheli</tp:taxon-name-part></tp:taxon-name></italic> differs by the darker cuticle, even coarser elytral punctation (compare Figs <xref ref-type="fig" rid="F1">1</xref>, <xref ref-type="fig" rid="F4">15</xref>), and distanced meso-metaventral stria from the actual meso-metaventral suture (compare Figs <xref ref-type="fig" rid="F2">3</xref>, 20), but especially by the shape of aedeagus: that of <italic><tp:taxon-name><tp:taxon-name-part taxon-name-part-type="genus" reg="Anapleus">A.</tp:taxon-name-part> <tp:taxon-name-part taxon-name-part-type="species" reg="raddei">raddei</tp:taxon-name-part></tp:taxon-name></italic> is rather thick with parameres widely open from approximate mid-length; that of <italic><tp:taxon-name><tp:taxon-name-part taxon-name-part-type="genus" reg="Anapleus">A.</tp:taxon-name-part> <tp:taxon-name-part taxon-name-part-type="species" reg="pescheli">pescheli</tp:taxon-name-part></tp:taxon-name></italic> is much thinner, with parameres open on their approximate apical third (compare Figs <xref ref-type="fig" rid="F3">11</xref>, <xref ref-type="fig" rid="F3">12</xref> to Figs <xref ref-type="fig" rid="F3">5</xref>, <xref ref-type="fig" rid="F3">6</xref>).</p></tp:treatment-sec><tp:treatment-sec sec-type="Remarks"><title>Remarks.</title><p>Olexa’s (1982; redrawn here) illustrations of <italic><tp:taxon-name><tp:taxon-name-part taxon-name-part-type="genus" reg="Anapleus">Anapleus</tp:taxon-name-part></tp:taxon-name></italic> aedeagi are somewhat schematic in that he omits the median lobe (duct). While it is not as apparent in <italic><tp:taxon-name><tp:taxon-name-part taxon-name-part-type="genus" reg="Anapleus">A.</tp:taxon-name-part> <tp:taxon-name-part taxon-name-part-type="species" reg="jelineki">jelineki</tp:taxon-name-part></tp:taxon-name></italic> or <italic><tp:taxon-name><tp:taxon-name-part taxon-name-part-type="genus" reg="Anapleus">A.</tp:taxon-name-part> <tp:taxon-name-part taxon-name-part-type="species" reg="wewalkai">wewalkai</tp:taxon-name-part></tp:taxon-name></italic>, this structure is evident in <italic><tp:taxon-name><tp:taxon-name-part taxon-name-part-type="genus" reg="Anapleus">A.</tp:taxon-name-part> <tp:taxon-name-part taxon-name-part-type="species" reg="raddei">raddei</tp:taxon-name-part></tp:taxon-name></italic> and is completely missing in his drawing of this species. It is unknown whether this was done on purpose or whether the median lobe is actually absent from the specimen from Romania on which he based his drawings.</p></tp:treatment-sec><tp:treatment-sec sec-type="Biology"><title>Biology.</title><p>Unknown. All specimens were collected by sifting forest debris or flood refuse near a montane river; specimens were also collected using car-netting technique.</p></tp:treatment-sec><tp:treatment-sec sec-type="Distribution"><title>Distribution.</title><p>Greece (Central Greece, Peloponnesus); Italy: Basilicata, Campania, Calabria, Sicily.</p><sec sec-type="Key to the Western Palaearctic species of Anapleus" id="sec5"><title>Key to the Western Palaearctic species of <italic><tp:taxon-name><tp:taxon-name-part taxon-name-part-type="genus" reg="Anapleus">Anapleus</tp:taxon-name-part></tp:taxon-name></italic></title><table-wrap content-type="key" position="anchor" orientation="portrait"><table><tbody><tr><td rowspan="1" colspan="1">1</td><td rowspan="1" colspan="1">Basal part of elytra (especially around scutellum) with fine microscopic punctures, separated by several times their diameter (Fig. <xref ref-type="fig" rid="F4">13</xref>). Metaventrite medially with similar, very fine microscopic punctures (Figs <xref ref-type="fig" rid="F2">4</xref>, <xref ref-type="fig" rid="F4">14</xref>). Aedeagus laterally not curved, without median convexity, tapering apically from approximate mid-length (Fig. <xref ref-type="fig" rid="F3">10</xref>). Distribution: Turkey (Anatolia), Syria, Cyprus</td><td rowspan="1" colspan="1">
                      <bold><italic><tp:taxon-name><tp:taxon-name-part taxon-name-part-type="genus" reg="Anapleus">A.</tp:taxon-name-part> <tp:taxon-name-part taxon-name-part-type="species" reg="wewalkai">wewalkai</tp:taxon-name-part></tp:taxon-name></italic> Olexa, 1982</bold>
                    </td></tr><tr><td rowspan="1" colspan="1">–</td><td rowspan="1" colspan="1">Basal part of elytra (especially around scutellum) with larger round punctures separated by approximately their own to twice their diameter. Punctuation of median part of metaventrite weaker than laterally but punctures never very fine or microscopic</td><td rowspan="1" colspan="1">
                      <bold>2</bold>
                    </td></tr><tr><td rowspan="1" colspan="1">2</td><td rowspan="1" colspan="1">Outer margin of protibia evenly curved, not angulate (Fig. <xref ref-type="fig" rid="F4">15</xref>). Aedeagus thick, short, parameres separated from their apical mid-length (Fig. <xref ref-type="fig" rid="F3">11</xref>). Distribution: Georgia, Armenia, Azerbaijan, Russia: Krasnodarskij Kray, Southern Ukraine, Romania, Israel, Iran</td><td rowspan="1" colspan="1">
                      <bold><italic><tp:taxon-name><tp:taxon-name-part taxon-name-part-type="genus" reg="Anapleus">A.</tp:taxon-name-part> <tp:taxon-name-part taxon-name-part-type="species" reg="raddei">raddei</tp:taxon-name-part></tp:taxon-name></italic> (Reitter, 1877)</bold>
                    </td></tr><tr><td rowspan="1" colspan="1">–</td><td rowspan="1" colspan="1">Outer margin of protibia angulate (Figs <xref ref-type="fig" rid="F1">1</xref>, <xref ref-type="fig" rid="F4">17</xref>). Aedeagus slender, tube-like; parameres either fused almost along their entire length or apically “open” on their apical third at most (Figs <xref ref-type="fig" rid="F3">5</xref>, <xref ref-type="fig" rid="F3">7</xref>)</td><td rowspan="1" colspan="1">
                      <bold>3</bold>
                    </td></tr><tr><td rowspan="1" colspan="1">3</td><td rowspan="1" colspan="1">Metaventrite of male with basal depressed sensory patch (Figs <xref ref-type="fig" rid="F4">18</xref>, <xref ref-type="fig" rid="F5">19</xref>). Meso-metaventral stria undulate, not distanced from meso-metaventral suture (Fig. <xref ref-type="fig" rid="F5">19</xref>). Cuticle light brown. Distribution: northern Iran, southernmost Azerbaijan</td><td rowspan="1" colspan="1">
                      <bold><italic><tp:taxon-name><tp:taxon-name-part taxon-name-part-type="genus" reg="Anapleus">A.</tp:taxon-name-part> <tp:taxon-name-part taxon-name-part-type="species" reg="jelineki">jelineki</tp:taxon-name-part></tp:taxon-name></italic> Olexa, 1982</bold>
                    </td></tr><tr><td rowspan="1" colspan="1">–</td><td rowspan="1" colspan="1">Metaventrite of male without basal depressed sensory patch (Figs 2, <xref ref-type="fig" rid="F2">3</xref>). Meso-metaventral stria undulate, slightly distanced from meso-metaventral suture (Fig. <xref ref-type="fig" rid="F2">3</xref>). Distribution: Greece: Central Greece, Peloponnesus, Italy: Campania, Calabria, Sicily</td><td rowspan="1" colspan="1"><bold><italic><tp:taxon-name><tp:taxon-name-part taxon-name-part-type="genus" reg="Anapleus">A.</tp:taxon-name-part> <tp:taxon-name-part taxon-name-part-type="species" reg="pescheli">pescheli</tp:taxon-name-part></tp:taxon-name></italic> sp. nov</bold>.</td></tr></tbody></table></table-wrap></sec><sec sec-type="New distributional records" id="sec6"><title>New distributional records</title><p><italic><tp:taxon-name><tp:taxon-name-part taxon-name-part-type="genus" reg="Anapleus">Anapleus</tp:taxon-name-part> <tp:taxon-name-part taxon-name-part-type="species" reg="raddei">raddei</tp:taxon-name-part></tp:taxon-name></italic>: Northern Macedonia. 1 ♀, Skopje, 23.vi.1958, C. Besuchet lgt. [MNHG].</p><p><italic><tp:taxon-name><tp:taxon-name-part taxon-name-part-type="genus" reg="Anapleus">Anapleus</tp:taxon-name-part> <tp:taxon-name-part taxon-name-part-type="species" reg="jelineki">jelineki</tp:taxon-name-part></tp:taxon-name></italic>: Azerbaijan. Astara Region. 9 specs., Talysh Mts, Hirkan NP, Destor env., <named-content xmlns:xlink="http://www.w3.org/1999/xlink" content-type="dwc:verbatimCoordinates" xlink:type="simple">38°35'54"N, 48°41'18"E</named-content>, 850 m, 27.V.2025, Hlaváč, Kocian, Kolimár lgt.; 1 spec., ditto, but <named-content xmlns:xlink="http://www.w3.org/1999/xlink" content-type="dwc:verbatimCoordinates" xlink:type="simple">38°35'51"N, 48°40'28"E</named-content>, 600 m, 29.V.2025, Hlaváč, Kocian, Kolimár lgt.; 1 spec., ditto, but <named-content xmlns:xlink="http://www.w3.org/1999/xlink" content-type="dwc:verbatimCoordinates" xlink:type="simple">38°35'49"N, 48°41'15"E</named-content>, 890 m, 3.VI.2025, Hlaváč, Kocian, Kolimár lgt. [1 ex <abbrev xmlns:xlink="http://www.w3.org/1999/xlink" xlink:title="Pierpaolo Vienna’s private collection, Venice, Italy" xlink:type="simple">CPV</abbrev>, 1 ex CTL, 7 exs <abbrev xmlns:xlink="http://www.w3.org/1999/xlink" xlink:title="Jan Pražák’s private collection, Hradec Králové, Czech Republic" xlink:type="simple">CJP</abbrev>].</p><fig id="F4" position="float" orientation="portrait"><object-id xmlns:xlink="http://www.w3.org/1999/xlink" content-type="doi" xlink:type="simple">10.3897/zookeys.1280.187654.figures13-18</object-id><object-id xmlns:xlink="http://www.w3.org/1999/xlink" content-type="arpha" xlink:type="simple">E466110C-A2C4-5BCD-AE36-45BC59052620</object-id><label>Figures 13–18.</label><caption><p>Dorsum and venter of <italic><tp:taxon-name><tp:taxon-name-part taxon-name-part-type="genus" reg="Anapleus">Anapleus</tp:taxon-name-part></tp:taxon-name></italic> species. <bold>13, 14</bold>. <italic><tp:taxon-name><tp:taxon-name-part taxon-name-part-type="genus" reg="Anapleus">A.</tp:taxon-name-part> <tp:taxon-name-part taxon-name-part-type="species" reg="wewalkai">wewalkai</tp:taxon-name-part></tp:taxon-name></italic><xref ref-type="bibr" rid="B11">Olexa 1982</xref>, holotype; <bold>15, 16</bold>. <italic><tp:taxon-name><tp:taxon-name-part taxon-name-part-type="genus" reg="Anapleus">A.</tp:taxon-name-part> <tp:taxon-name-part taxon-name-part-type="species" reg="raddei">raddei</tp:taxon-name-part></tp:taxon-name></italic> (Reitter, 1877), Romania, Transylvania, Várhegy (= Chinari); <bold>17, 18</bold>. <italic><tp:taxon-name><tp:taxon-name-part taxon-name-part-type="genus" reg="Anapleus">A.</tp:taxon-name-part> <tp:taxon-name-part taxon-name-part-type="species" reg="jelineki">jelineki</tp:taxon-name-part></tp:taxon-name></italic><xref ref-type="bibr" rid="B11">Olexa 1982</xref>, paratype.</p></caption><graphic xmlns:xlink="http://www.w3.org/1999/xlink" xlink:href="zookeys-1280-321_article-187654__-g004.jpg" id="oo_1661277.jpg" position="float" orientation="portrait" xlink:type="simple"><uri content-type="original_file" xlink:type="simple">https://binary.pensoft.net/fig/1661277</uri></graphic></fig><fig id="F5" position="float" orientation="portrait"><object-id xmlns:xlink="http://www.w3.org/1999/xlink" content-type="doi" xlink:type="simple">10.3897/zookeys.1280.187654.figures19-20</object-id><object-id xmlns:xlink="http://www.w3.org/1999/xlink" content-type="arpha" xlink:type="simple">64F1F252-4D64-5F8A-95AD-488C13E86AE2</object-id><label>Figures 19, 20.</label><caption><p>Detail of venters of <italic><tp:taxon-name><tp:taxon-name-part taxon-name-part-type="genus" reg="Anapleus">Anapleus</tp:taxon-name-part></tp:taxon-name></italic> species. <bold>19</bold>. <italic><tp:taxon-name><tp:taxon-name-part taxon-name-part-type="genus" reg="Anapleus">A.</tp:taxon-name-part> <tp:taxon-name-part taxon-name-part-type="species" reg="jelineki">jelineki</tp:taxon-name-part></tp:taxon-name></italic><xref ref-type="bibr" rid="B11">Olexa 1982</xref>, holotype (redrawn from <xref ref-type="bibr" rid="B11">Olexa 1982</xref>); <bold>20</bold>. <italic><tp:taxon-name><tp:taxon-name-part taxon-name-part-type="genus" reg="Anapleus">A.</tp:taxon-name-part> <tp:taxon-name-part taxon-name-part-type="species" reg="raddei">raddei</tp:taxon-name-part></tp:taxon-name></italic> (Reitter, 1877), Romania, Transylvania, Várhegy (= Chinari) (redrawn from <xref ref-type="bibr" rid="B11">Olexa 1982</xref>).</p></caption><graphic xmlns:xlink="http://www.w3.org/1999/xlink" xlink:href="zookeys-1280-321_article-187654__-g005.jpg" id="oo_1661278.jpg" position="float" orientation="portrait" xlink:type="simple"><uri content-type="original_file" xlink:type="simple">https://binary.pensoft.net/fig/1661278</uri></graphic></fig><p><bold>Remarks</bold>. <xref ref-type="bibr" rid="B11">Olexa (1982)</xref> gave <abbrev xmlns:xlink="http://www.w3.org/1999/xlink" content-type="institution" xlink:title="Národní Muzeum Praha, Czech Republic (J. Hájek)" xlink:type="simple">NMPC</abbrev> as the type depository of this species. However, the holotype is absent from the <abbrev xmlns:xlink="http://www.w3.org/1999/xlink" content-type="institution" xlink:title="Národní Muzeum Praha, Czech Republic (J. Hájek)" xlink:type="simple">NMPC</abbrev> collections (J. Hájek pers. comm. 2025), nor is it present in the collection of late Aldo Olexa (purchased by me in 2004). Its whereabouts are currently unknown.</p></sec></tp:treatment-sec><ref-list><ref id="B2"><mixed-citation xmlns:xlink="http://www.w3.org/1999/xlink" xlink:type="simple">Gomy Y, Vienna P (2001) <italic><tp:taxon-name><tp:taxon-name-part taxon-name-part-type="genus">Anapleus</tp:taxon-name-part> <tp:taxon-name-part taxon-name-part-type="species">wewalkai</tp:taxon-name-part></tp:taxon-name></italic> Olexa, 1982, specie nuova per l’Italia (Coleotera <tp:taxon-name><tp:taxon-name-part taxon-name-part-type="family">Histeridae</tp:taxon-name-part></tp:taxon-name>). Bolletino del Museo Civico di Storia Naturale di Venezia 51: 129–130.</mixed-citation></ref><ref id="B11"><mixed-citation xmlns:xlink="http://www.w3.org/1999/xlink" xlink:type="simple">Olexa A (1982) Revision der Paläarktischen Arten der Gattung <italic><tp:taxon-name><tp:taxon-name-part taxon-name-part-type="genus">Anapleus</tp:taxon-name-part></tp:taxon-name></italic> (<tp:taxon-name><tp:taxon-name-part taxon-name-part-type="order">Coleoptera</tp:taxon-name-part></tp:taxon-name>, <tp:taxon-name><tp:taxon-name-part taxon-name-part-type="family">Histeridae</tp:taxon-name-part></tp:taxon-name>). Acta Entomologica Bohemoslovaca 79: 37–45.</mixed-citation></ref></ref-list></tp:taxon-treatment>
